# Supplementary material for: A Combination of Flavonoids Suppresses Cell Proliferation and the E6 Oncogenic Pathway in Human Papillomavirus-Transformed Cells
Source: Pathogens. 2025 Feb 24;14(3):221. doi: 10.3390/pathogens14030221 (PMC11945172; doi:10.3390/pathogens14030221)
Supplement: Supplementary file 1 [file pathogens-14-00221-s001.zip]

Archive with 1 entries (1 files):
- pathogens-3417151-supplementary.pdf
